# Supplementary material for: Comparison of the Efficacies of Direct-Acting Antiviral Treatment for HCV Infection in People Who Inject Drugs and Non-Drug Users
Source: Medicina (Kaunas). 2022 Mar 17;58(3):436. doi: 10.3390/medicina58030436 (PMC8950806; doi:10.3390/medicina58030436)
Supplement: Supplementary file 1 [file medicina-58-00436-s001.zip]

Archive with 1 entries (1 files):
- medicina-1602215-supplementary.xlsx
