# Supplementary material for: Comparison of the Efficacies of Direct-Acting Antiviral Treatment for HCV Infection in People Who Inject Drugs and Non-Drug Users
Source: Medicina (Kaunas). 2022 Mar 17;58(3):436. doi: 10.3390/medicina58030436 (PMC8950806; doi:10.3390/medicina58030436)
Supplement: Supplementary file 1 [file medicina-58-00436-s001.zip › medicina-1602215-supplementary.xlsx]

## Sheet: Respective factors
HIV	sex	age	group	HBsAg	cirrhosis	Liver_Disease	HCVgenotype	Viral_Load	Viral_Load_log10	HCV_80W	initialGPT	ALT_55	DAA	HCV_RNA_end	HCV_RNA_after3個月	incomplete_follow	Treatment_success	wk0_AST	wk0_ALT	wk0_T_bil	wk0_Alb	wk0_PT_INR	wk0_CRE	wk0_WBC	wk0_Hb	wk0_PLT	W0PLT_60W	wk0_HCV_RNA	end_AST	end_ALT	end_T_bil	end_Alb	end_PT_INR	end_CRE	end_WBC	end_Hb	end_PLT	after3mAST	after3mALT	after3mT_bil	after3mAlb	after3mPT_INR	after3mCRE	after3mWBC	after3mHb	after3mPLT	Diarrhea	Constipation	Abd_Pain_bloating_gas
0	1	54	1	0	0	2	3	2640000	6.4216	0	132	0	3	0	0	0	1	173	132	0.59	4.1	1.06	0.89	5.66	12.5	109	0	2640000	30	25	0.51	0	0	0	0	0	0	33	24	0.29	4.5	1.04	0.96	9.62	13.7	138	0	0	0
	1	53	2	0	0	1	2	4470000	6.65031	0	48	1	2	0	0	0	1	32	48	0.59	4.2	1.13	0.92	7.77	15.3	172	0	4470000	17	32	1.03	0	0	0	0	0	0	18	11	0.75	4.5	1.19	1.03	6.59	15.2	130	0	0	0
0	1	62	1	0	0	2	1	3310000	6.51983	0	194	0	3	0	0	0	1	159	194	0.64	4	1.13	1.07	7.32	13.5	234	0	3310000	18	20	0.67	0	0	0	0	0	0	19	0.47				0.85				0	0	0
0	1	62	2	1	1	3	1	210000	5.32222	1	81	0	3	0	0	0	1	59	81	0.69	2.6	1.18	0.26	6.18	9.8	177	0	210000	55	69	0.43	0	0	0	0	0	0										0	0	0
	1	61	2	0	0	2	2	378000	5.57749	1	234	0	2	0	0	0	1	177	234	0.76	3.9	1.06	1.01	4.63	15.3	155	0	378000	39	35	0.82	0	0	0	0	0	0	38	25	0.93		1.05	0.92	4.24	18.4	123	0	0	0
0	1	51	1	0	1	1	7	9010000	6.95472	0	46	1	3	0	0	0	1	55	46	0.4	3.8	0.95	0.76	6.98	15	136	0	9010000	34	31	0.8	0	0	0	0	0	0	36	29	0.8	4.4	0.96	0.77	6.8	15	135	0	0	0
	1	51	2	0	0	1	6	564000	5.75128	1	32	1	2	0	0	0	1	29	32	0.6	4.5	1	0.79	6.99	13.9	151	0	564000	19	15	0.87	0	0	0	0	0	0	23	19	0.48	4.4	0.92	0.7	6.18	14.2	157	0	0	0
	1	52	2	0	1	2	2	1550000	6.19033	0	54	1	3	0	0	0	1	38	54	0.4	3.7	1.07	0.63	8.66	13	275	0	1550000	21	15	0.35	0	0	0	0	0	0	40	21	0.7	4.1	1.07	0.83	9.05	15	308	0	0	0
0	1	45	1	0	0	2	3	8770000	6.943	0	50	1	2	0	0	0	1	38	50	1.25	4.2	1.09	0.82	7.6	15.2	443	0	8770000	20	12	0.49	0	0	0	0	0	0	19	10	1.44	4.2	1.02	0.97	5.42	14.4	407	0	0	0
	1	45	2	0	1	2	3	833000	5.92065	0	128	0	3	0	0	0	1	112	128	0.78	4.4	0.97	0.99	9.26	16.8	204	0	833000	45	37	0.79	0	0	0	0	0	0	55	39	0.75	4.6	1.04	1.15	10.48	15.6	207	0	0	0
	1	44	2	0	1	1	1	3030000	6.48144	0	21	1	3	0	0	0	1	35	21	0.89	3.9	1.06	0.81	5.48	14.6	121	0	3030000	111	85	0.55	0	0	0.8	0	0	0	42	131	2.32	3.6	1.24	0.85	4.23	12.5	55	0	0	0
0	1	50	1	0	1	1	2	776000	5.88986	1	48	1	8	0	0	0	1	52	48	0.33	4	1.05	1.15	7.8	13	152	0	776000	30	17	0.79	0	0	0	0	11.2	0	32	20	0.48	4.2	0.98	1.03	7.43	12.7	160	0	0	0
	1	50	2	0	0	0	2	16600000	7.22011	0	23	1	3	0	0	0	1	29	23	0.52	4.6	0.94	0.88	8.28	17.8	299	0	16600000	18	20	0.21	0	0	0	0	0	0	29	25	0.63	4.8	1.06	0.95	8.35	18.1	271	0	0	0
	1	49	2	1	0	2	2	148000	5.17026	1	188	0	3	0	0	0	1	80	188	0.62	4.5	1.14	0.97	5.01	13.2	117	0	148000	33	58	1.02	0	0	0	0	0	0	29	40	0.49	4.4	1.07	0.96	5.61	14.2	125	0	0	0
0	1	50	1	0	0	2	6	1271975	6.1038	0	85	0	3	0	0	0	1	51	85	0.5	4.1	1.04	0.86	7.96	15.1	199	0	1270000	26	24	0.39	0	0	0	0	0	0										0	0	0
0	1	56	1	0	0	2	3	190000	5.27875	1	50	1	3	0	0	0	1	43	50	0.61		1.11	0.86	10.96	14.5	278	0	190000	29	18	0.62	0	0	0	0	0	0	31	19	0.54							0	0	0
	1	56	2	1	0	2	7	1730000	6.23805	0	150	0	3	0	0	0	1	76	150	0.95	4.1	1.04	0.94	5.88	14.4	180	0	1730000	29	24	0.86	4.3	1.02	0.79	6.71	15.8	207	30	27	0.7	4.3	0.98	0.89	6.13	16.6	212	0	0	0
	1	57	2	0	1	1	7	7360000	6.86688	0	17	1	3	0	0	0	1	37	17	1.29	3.7	0.97	0.6	5.29	10.1	204	0	7360000	38	22	1.21	4.2	1.04	0.75	7.76	9.5	141	61	35	1.3	4.3	1.08	0.79	5.1	11.2	161	0	0	0
0	1	54	1	0	0	1	2	1890000	6.27646	0	37	1	2	0	0	0	1	41	37	0.52	4.4	0.97	0.93	4.32	10.9	284	0	1890000	19	11	0.39	0	0	0	0	0	0	20	12	0.64	4.7	0.99	0.96	4.8	12.1	301	0	1	0
0	1	54	2	0	0	1	2	3250000	6.51188	0	20	1	2	0	0	0	1	19	20	0.2	4.4	1.03	8.79	6.05	10.2	210	0	3250000	18	36	0.33	0	0	0	0	0	0	19	13	0.2	4.2	1.02	10.38	5.4	9.9	193	0	0	0
	1	53	2	0	0	1	2	4470000	6.65031	0	48	1	2	0	0	0	1	32	48	0.59	4.2	1.13	0.92	7.77	15.3	172	0	4470000	17	12	1.03	0	0	0	0	0	0	18	11	0.75	4.5	1.19	1.03	6.59	16.7	130	0	0	0
0	1	46	1	0	0	2	2	1670000	6.22272	0	117	0	2	0	0	0	1	66	117	0.52	4.5	1.04	1.02	8.37	15.5	158	0	1670000	23	13	0.59	0	0	0	0	0	0	22	15	0.49	4.9	0.99	0.95	8.74	15.7	183	0	0	0
	1	47	2	0	0	2	6	1300000	6.11394	0	164	0	3	0	0	0	1	82	164	1	4.8	1.01	0.85	5.16	15.8	139	0	130000	31	52	0.76	0	0	0	0	0	0	30	38	1.13	4.7	1.02	0.81	4.52	15.1	137	0	0	0
0	1	49	1	0	1	2	3	2300000	6.36173	0	56	0	3	0	0	0	1	76	56	1.16	3.8	1.1	0.6	2.1	13.9	104	0	2300000	37	26	0.72	0	0	0	0	0	0	41	27	0.69	4	1.08	0.65	3.13	14.3	127	0	0	0
	1	49	2	0	0	1	2	5990000	6.77743	0	28	1	3	0	0	0	1	22	28	0.61	4.7	0.91	0.83	9.74	16.1	285	0	5990000	16	16	0.44	4.3	0.89	0.87	8.89	15.3	294	18	20	0.47	4.4	0.9	0.96	7.97	15.3	248	0	0	0
0	1	44	1	0	0	2	2	3050000	6.4843	0	83	0	3	0	0	0	1	56	83	0.7	4.4	1.05	0.94	6.7	14.1	146	0	3050000	33	35	1.13	0	0	0	0	0	0	32	24	0.86	4.6	1.02	0.98	6.4	14.4	170	0	0	0
	1	43	2	0	0	2	3	47800	4.67943	1	178	0	3	0	0	0	1	157	178	1.5	4	1.11	0.93	5.14	12.9	121	0	47800	29	34	0.85	0	0	0	0	0	0	32	36	1.1	4.3	1.11	0.9	6.09	13.7	121	0	0	0
	1	43	2	0	0	1	2	64400	4.80889	1	29	1	2	0	0	0	1	62	29	0.57	3.7	0.99	2.38	7.04	12	244	0	64400	18	8	0.76	0	0	0	0	0	0					1.03	2.14	12.72	10.9	378	0	0	0
1	1	43	1	0	0	1	6	5677246	6.75435	0	33	1	3	1	1	0	0	27	33	0.57	4.4	0.95	0.76	8.08	15.2	210	0	5680000	26	17	0.49	0	0	0	0	0	0										0	0	0
	1	42	2	0	0	2	6	7560000	6.87852	0	50	1	3	0	0	0	1	36	50	0.44	4.7	0.99	0.82	8.09	15.8	233	0	7560000	33	65	0.5	0	0	0	0	0	0	37	69	0.79	4.8	0.95	0.99	7.73	17.3	232	0	0	0
	1	42	2	0	0	2	2	444000	5.64738	1	167	0	3	0	0	0	1	129	167	0.41	4.3	1.06	0.93	5.95	13.2	218	0	444000	54	30	0.5	4.2	0	0	0	0	0	165	101	1.26	2.7	1.15	1.09	24.79	9.3	50	0	0	0
0	1	50	1	0	0	2	6	4950000	6.69461	0	128	0	9	0	0	0	1	253	128	2.88	3.2	1.31	0.84	4.61	12	53	1	4950000	173	78	281	0	0	0	0	0	0	740	195	8.1	2.6	1.83	1.55	14.34	10.2	17	0	0	0
1	1	68	1	0	0	1	2	5446920	6.7356	0	37	1	3	0	0	0	1	49	37	0.74	4.3	1.08	0.96	4.67	12.8	143	0	5440000	26	15	0.6	0	0	0	0	0	0										0	0	0
	1	68	2	0	0	1	2	4630000	6.66558	0	42	1	3	0	0	0	1	38	42	0.92	4.2	0.95	0.79	4.79	16.4	211	0	4630000	32	38	0.6	0	0	0	0	0	0	24	24	0.5	4.5	0.95	0.89	5.81	16.3	242	0	0	0
	1	68	2	0	0	2	2	545	2.7364	1	67	0	3	0	0	0	1	52	67	1.43	4.4	1.02	0.76	5.79	15.2	256	0	545	27	27	1.06	0	0	0	0	0	0	25	20	1.02	4.4	1.01	0.86	7.3	15.6	240	0	0	0
0	1	64	1	0	0	2	7	480150	5.68138	1	68	0	2	0	0	0	1	69	68	0.82	4.2	1.03	1.25	13.76	13.3	280	0	480150	23	20	1.04	0	0	0	0	0	0	20	10	1.28	4.5		1.12	9.02	14.2	304	0	0	0
	1	64	2	0	0	2	2	4670000	6.66932	0	58	0	2	0	0	0	1	32	58	0.54	4.4	1.09	0.67	4.79	15	141	0	4670000	19	22	1.16	0	0	0	0	0	0	21	20	0.73	4.3	1.06	0.86	5.27	14.4	145	0	0	0
	1	65	2	0	0	2	2	385000	5.58546	1	120	0	2	0	0	0	1	126	120	0.44	4.1	0.97	1.44	6.33	13.5	140	0	385000	50	46	0.44	4.4		1.32	10	14.3	172	37	37	0.37	4.7	0.93	1.56	14.79	13.9	217	0	0	0
1	1	53	1	0	0	2	1	7430000	6.87099	0	79	0	2	0	0	0	1	90	79	0.53	4.1	0.98	0.93	3.29	144	206	0	7430000	25	13	0.41	0	0	0	0	0	0	18	9	0.25	4.3	1	0.72	5.1	12.3	273	0	0	0
	1	52	2	0	0	1	1	5680000	6.75435	0	29	1	3	0	0	0	1	32	29	0.51	4.2	0.91	0.94	5.16	14.9	303	0	5680000	25	23	0.66	0	0	0	0	0	0	26	13	0.57	4.1	0.97	1				0	0	0
0	1	51	1	1	0	1	6	645000	5.80956	1	25	1	3	0	0	0	1	37	25	0.71	4.2	1.09	0.89	8.31	15.3	148	0	645000	27	18	0.37	0	0	0	0	0	0	27	21	0.44	4.5	0.96	0.75	6.62	14.8	198	0	0	0
0	1	52	1	1	0	1	2	1430000	6.15534	0	21	1	3	0	1	0	0	32	21	0.42	3.8	1.06	0.66	9.6	12.5	231	0	1430000	20	11	0.33	0	0	0	0	0	0	29	18	0.38	4.2	1.1	0.73	9.27	11.5	241	0	0	0
	1	52	2	0	0	2	1	7420000	6.8704	0	86	0	3	0	0	0	1	78	86	0.7	4.6	1.08	0.88	3.63	15.6	190	0	7420000	31	13	0.78	0	0	0	0	0	0	28	17	0.32	4.5	0.98	0.83	5.15	15.5	174	0	0	0
0	1	36	1	0	0	1	2	8696392	6.93934	0	37	1	3	0	0	0	1	25	37	0.31	4.6	0.96	0.78	8.67	14.8	191	0	8696392	18	16	0.32	0	0	0	0	0	0										0	0	0
	1	37	2	0	0	2	6	10100000	7.00432	0	77	0	3	0	0	0	1	26	77	0.61	4.6	0.91	0.98	7.63	16	240	0	1010000	22	46	0.5	0	0	0	0	0	0	21	36	0.47	4.6	0.89	0.81	6.75	15.3	251	0	0	0
0	0	45	1	0	0	1	2	8469048	6.92783	0	35	1	3		0	0	1	40	35	0.49	4.3	1.05	0.68	8.08	12.5	198	0	8469048	30	27	0.58	0	0	0	0	0	0										0	0	0
	0	44	2	0	0	1	6	3340000	6.52375	0	26	1	3	0	0	0	1	27	26	0.69	4.3	1.03	0.72	6.92	14	199	0	3340000	22	15	0.86	0	0	0	0	0	0	22	20	0.68	4.4	1.06	0.79	7.54	14.2	175	0	0	0
	0	43	2	0	0	1	2	3646654	6.56189	0	32	1	2	0	0	0	1	24	32	0.33	4.2	0.93	0.59	9.14	13.5	334	0	3646654	18	15	0.41	0	0	0	0	0	0	20	22	0.4	4.2	0.98	0.69	8.47	14.7	396	0	0	0
	1	67	1	0	0	2	2	253.22	2.4035	1	180	0	2	0	0	0	1	125	180	0.74	4.5	1.08	1.16	7	14.4	183	0	253.22	118	122	1.44	0	0	0	0	0	0	64	85	0.73	4.4	1.04	1.04	8.11	14.8	182	0	0	0
	1	66	2	0	0	2	2	1100000	6.04139	0	140	0	2	0	0	0	1	78	140	0.74	37	0.99	1.27	4.07	11	202	0	1100000	25	19	0.44	0	0	0	0	0	0	25	17	0.59	3.9	0.91	1.6	4.8	11.6	206	0	0	0
	1	65	2	0	0	1	2	932839	5.96981	0	41	1	2	0	0	0	1	55	41	0.51	4.3	1.07	0.72	4.96	13.3	253	0	932839	31	18	0.43	0	0	0	0	0	0	50	35	0.68	4.4	1.08	0.96	5.51	14.7	255	0	0	0
0	1	54	1	0	0	2	6	6300000	6.79934	0	56	0	2	0	0	0	1	54	56	0.85	4.1	1.06	1.02	4.37	15.1	146	0	6300000	26	15	0.78	0	0	0	0	0	0	35	21	0.75	4.2	1.06	0.87	5.73	15	188	0	0	0
	1	55	2	0	0	2	7	16600	4.22011	1	53	1	3	0	0	0	1	34	53	0.59	4.3	1.03	1.74	7.32	14	330	0	16600	16	15	0.38	0	0	0	0	0	0	14	17	0.74	4.2	1.08	1.53	8.15	12.3	315	0	0	0
	1	57	2	0	0	1	1	23700000	7.37475	0	24	1	3	0	0	0	1	37	24	0.5	4.4		0.83	7.63	16.2	230	0	23700000	41	41	0.45	0	0	0	0	0	0	50	36	0.49	4.3	0.95	0.81	6.92	14.6	195	0	0	0
0	1	48	1	0	0	2	3	5680000	6.75435	0	82	0	2	1	1	0	0	57	82	0.81	4.7	1.11	0.97	4.61	14.6	176	0	5680000	38	43	0.65	0	0	0	0	0	0	73	107	0.73	4.4	1.05	1.01	5.68	14.8	226	0	0	0
	1	48	2	0	0	2	2	459000	5.66181	1	62	0	3	0	1	0	0	40	62	0.48	4.6	1.02	0.8	7.71	16.7	262	0	459000	18	12	0.81	0	0	0	0	0	0	19	15	0.59	4.5	1.04	0.97	5.46	15.6	173	0	0	0
0	1	51	1	0	0	1	3	3550000	6.55023	0	41	1	2	0	0	0	1	32	41	0.53	4.2	1.13	0.77	6.01	13.7	215	0	3550000	19	11	0.27	0	0	0	0	0	0	20	12	0.45	4.3	1.01	0.86	5.91	13.6	243	0	0	0
	1	52	2	0	0	2	1	1970000	6.29447	0	155	0	3	0	0	0	1	88	155	0.65	4.3	0.94	1.06	5.76	15.1	202	0	1970000	28	21	0.9	0	0	0	0	0	0	21	15	0.91	4.9	0.96	1.15	6.98	16.6	194	0	0	0
	1	52	2	0	0	2	7	419000	5.62221	1	56	0	2	0	0	0	1	58	56	0.58	4.3	1.02	0.77	7.72	14.6	202	0	419000	31	24	0.5	0	0	0	0	0	0	26	18	0.76	4.3	0.97	0.95	5.03	13.9	206	0	0	0
0	1	45	1	0	0	2	1	9992909	6.99969	0	61	0	3	0	0	0	1	36	61	0.35	4.3	0.9	0.85	6.86	15.6	182	0	9992909	31	44	0.46	0	0	0	0	0	0	16	16	0.24	4.5	0.79	0.98	8.99	16.8	277	0	0	0
	1	47	2	0	1	1	7	12100	4.08279	1	44	1	3	0	0	0	1	78	44	0.79	3.4	1.5	1.07	4.8	11.1	68	0	12100	60	24	1.02	0	0	0	0	0	0	37			3.3	1.38		1.2	9.9	56	0	0	0
0	1	47	2	1	0	3	3	2903978	6.46	0	227	0	3	0	0	0	1		227			1.03		8.39	14.1	162	0	2900000					1.09		12.04	14.6	187										0	0	0
0	1	52	1	0	0	1	6	84.1	1.9248	1	19	1	3	0	0	0	1	34	19	0.29	4.4	0.97	1.04	6.68	12.4	209	0	84.1	35	26	0.43	0	0	0	0	0	0	23	16	0.59	4.4	1	1.08	7.62	14	261	0	0	0
	1	52	2	0	0	2	7	28600	4.45637	1	51	1	6	0	0	0	1	59	51	1.02	3.8	1.24	1.03	7.07	10.8	153	0	28600	34	32	100	0	0	0	0	0	0	28	20	0.84	4.3	1.06	0.89	4.66	13.7	178	0	0	0
0	1	46	1	0	0	1	1	363625	5.56065	1	33	1	2	0	0	0	1	34	33	0.37	5	1.01	1.04	7.12	14.5	213	0	363625	23	15	0.38	0	0	0	0	0	0	21	12	0.44	4.8	0.98	0.83	7.94	15.6	204	0	0	0
	1	47	2	0	0	2	2	103000	5.01284	1	106	0	3	0	0	0	1	60	106	0.47	4.5	0.95	0.73	6.17	13.8	236	0	103000	27	35	0.85	0	0	0	0	0	0	29	34	0.52	4.6	0.92	0.68	7.21	14.2	259	0	0	0
	1	49	2	1	1	1	2	5220000	6.71767	0	27	1	3	0	0	0	1	36	27	1.33	4.4	1.19	0.76	2	10.9	51	1	5220000	27	25	0.97	4	1.17	0.73	0	0	42	28	24	1.02	4.3	1.23	0.83	2.23	12.8	48	0	0	0
0	0	38	1	0	0	1	7	138994	5.143	1	22	1	2	0	0	0	1	29	22	0.65	4	0.93	0.78	7.43	14.1	259	0	138994	20	9	0.88							19	10	0.5	4.2	0.9	0.76	5.31	13.7	262	0	0	0
	0	37	2	0	0	2	3	6250000	6.79588	0	90	0	3	0	0	0	1	50	90	0.93	4.2	1.01	0.67	4.45	13.8	207	0	6250000	20	18	0.74							20	16	0.8	4.4	1.04	0.66	5.91	13.1	219	0	0	0
0	0	37	2	0	0	2	3	10500000	7.02119	0	192	0	3	0	0	0	1	129	192	1.28	4.1	1.09	0.68	5.13	13.4	170	0	10500000	22	21	1.24							20	15	0.94	3.9	1.08	0.77	5.07	12.8	172	0	0	0
0	1	53	1	0	0	2	6	1.52712e+06	6.18387	0	156	0	2	0		1	2	141	156	0.59	4.1	1.09	0.98	6.01	13.8	126	0	1.52712e+06	56	39	0.85																0	0	0
	1	58	2	0	0	1	7	12300	4.08991	1	42	1	3	0	0	0	1	42	42	0.87	4.4	1.05	0.93	4.54	14.2	292	0	12300	27	18	0.84							27	20	0.62	4.2	1.04	1.04	5.91	13.4	273	0	0	0
0	1	42	1	0	0	2	3	7.39244e+06	6.86879	0	135	0	3	0	0	0	1	101	135	0.29	4.2	0.94	0.76	8	16.4	253	0	7.39224e+06	24	25	0.37																0	0	0
	1	41	2	1	1	2	6	54300	4.7348	1	72	0	3	0	0	0	1	45	72	1.25	4.2	1.48	1.09	3.02	12.1	76	0	54300	34	32	0.84							36	28	0.82	4.9	1.22	1.07	5.62	13.9	93	0	0	0
	1	47	2	1	1	1	1	12000	4.07918	1	39	1	3	0	0	0	1	31	39	0.5	4.3	1.23	0.9	7.41	14.5	290	0	12000	30	38	0.47							22	28	0.77	4.4	1.13	1.03	11.37	15.2	321	0	0	0
0	1	53	1	0	0	1	7	2.09055e+06	6.32026	0	17	1	2	0	0	0	1	21	17	0.99	4.3	1.1	1.15	6.6	17	225	0	2.09055e+06	24	21	0.84							22	22	0.96	4.5	1.02	1	6.53	15.8	243	0	0	0
	1	58	2	0	0	2	7	3910000	6.59218	0	132	0	3	0	0	0	1	81	132	0.87	4.6	1.04	1.06	7.56	15.5	133	0	3910000	29	36	0.79							32	42	0.9	4.6	1.04	1.11	7.77	15.5	160	0	0	0
	1	58	2	0	0	1	6	102000	5.0086	1	30	1	3	0	0	0	1	27	30	0.69	4.5	0.96	1.29	9.86	15.6	261	0	102000	21	12	0.94							38	30	0.77	4.7	0.99	1.38	4.66	13.4	209	0	0	0
1	0	44	1	0	0	1	1	1.33152e+07	7.12435	0	14	1	2	1	1	0	0	22	14	0.36	4.1	1.06	0.68	4.19	9.4	382	0	1.33152e+07	26	15	0.43							18	9	0.31	4	0.96	0.68	6.78	10.8	370	0	0	0
	0	44	2	0	0	1	7	6490000	6.81224	0	22	1	3	0	0	0	1	20	22	0.68	4.2	1.02	0.56	5.04	12.6	229	0	6490000	19	13	0.59							16	9	0.52	4.5	0.93	0.68	5.52	13.3	318	0	0	0
	0	50	2	0	0	1	2	5.23645e+06	6.71904	0	34	1	2	0	0	0	1	29	34	0.45	4.6	0.93	0.7	7.47	14.2	212	0	5.23645e+06	34	31	1.89							27	17	0.51	4.5	0.85	0.56	6.16	14.8	223	0	0	0
0	1	45	1	0	0	1	1	1.24448e+07	7.09499	0	38	1	2	0	0	0	1	36	38	0.64	4.2	0.88	0.93	7.66	16.1	232	0	1.24448e+07	19	12	0.46							21	17	0.51	4.4	0.93	1.08	8.91	15.9	242
	1	47	2	0	0	2	2	2590000	6.4133	0	163	0	3	0	0	0	1	82	163	1.2	4.9	1.05	0.56	5.92	16.3	172	0	2590000	25	26	0.78							18	14	0.59	4.9	1.11	0.58	9.85	15	176	0	0	0
	1	47	2	1	0	1	1	748851000	8.8744	0	38	1	2	0	0	0	1	35	38	0.74	4.9	0.99	1.17	7.5	15.3	351	0	748851000	25	29	0.66							21	23	0.48	4.5	0.92	1.05	8.72	14.9	314	0	0	0
	1	57	2	0	1	1	2	1620000	6.20952	0	32	1	3	0	0	0	1	60	32	1.08	3.2	1.11	1.11	2.79	8.7	90	0	1620000	55	36	1.05							54	30	1.03	3.5	1.22	0.81	2.89	8.5	83	0	0	0
	1	52	2	0	0	1	2	19200	4.2833	1	13	1	2	0	0	0	1	14	13	0.78	4.1	0.91	8.52	4.01	12	128	0	0	14	11	0.82							11	8	0.68	4.3	0.91	9.79	6.35	13.3	187	0	0	0
	1	49	2	0	0	1	1	1850000	6.26717	0	17	1	3	0		1	2	21	17	1.01	4.3	1.06	0.84	5.49	16.2	175	0	1850000	55	157	0.85																0	0	0
	1	56	2	0	1	2	3	5200	3.716	1	8	1	2	0	0	0	1	23	8	0.69	4.3	1.04	1	8.26	15.4	126	0	5200	24	6	1.07							22	8	0.52	4.4	1	1.16	9.81	15.2	172	0	0	0
	1	57	2	0	0	2	3	5570000	6.74586	0	126	0	2	0	0	0	1	126	193	0.75	4.3	1.12	0.63	5.87	14.6	133	0	5570000	41	56	0.31							29	30	0.67	4.3	1.1	0.65	7.5	14.7	169	0	0	0
	1	42	2	0	0	1	7	6760000	6.82995		36	1	1	0	0	0	1	22	36	1.08	4.4	1.1	0.91	7.33	15.6	197	0	6760000	20	17	0.86							18	13	0.7	4.6	1.04	0.81	6.96	16.2	200	0	0	0
	1	45	2	0	0	2	2	38400	4.58433	1	103	0	2	0	0	0	1	85	103	0.4	4.3	1.03	0.9	6.03	13.4	153	0	38400	32	26	0.58							98	47	1.11	4.4	0.95	0.86	7.02	15.3	172	0	0	0
	1	45	2	0	0		7	10200000	7.0086				2	0	0	0	1					0.99					0	10200000	26	26	0.85							24	21	0.85	4.3	0.95	0.93	7.24	14.9	170	0	0	0
	1	44	2	1	1	2	1	550	2.74036		53	1	1	0	0	0	1	45	53	0.73	3.5	1.03	0.56	4.17	11.8	30	1	550	26	16	0.78							41	27	0.87	4.4	1.09	0.84	4.8	14.4	45	0	0	0
	1	45	2	0	1	2	1	7790000	6.89154		166	0	1	0	0	0	1	71	166	1.07	4.6	1.11	0.95	10.3	16.7	153	0	7790000	80	144	1.08							38	77	0.65	4.7	1.05	0.89	7.38	16.1	160	0	0	0
	1	45	2	0	0	1	6	10100	4.00432	1	24	1	1	0	0	0	1	19	24	0.31	4.3	1.04	0.86	10.37	14.9	215	0	10100	19	15	0.52							17	12	0.36	4.4	0.95	0.74	11.08	15.4	204	0	0	0
0	1	54	2	0	0	2	7	21800	4.33846	0	69	0	2	0	0	0	1	43	69	0.29	3.9	1	11.65	7.42	12	144	0	21800	22	25	0.38	0	0	0	0	0	0										0	0	0
	1	47	2	0	1	1	2	7100000	6.85	0	27	1	2	0	0	0	1	32	22	0.3	4.1	1.02	0.54	5.87	13.1	200	0	17700000										26	27	0.35	4.2	1.02	0.75	5.93	13.5	201	0	0	0
	1	47	2	0	0	2	1	228000	5.35793	1	100	0	2	0	0	0	1	87	100	0.5	4.5	0.97	0.88	8.39	14.4	296	0	228000
	1	44	2	0	1	2	2	16900	4.22789	1	71	0	1	0	0	0	1	80	71	1.88	3.1	1.29	0.58	1.79	10.5	34	1	16900	30	28	2.47							43	31	2.83	3.3	1.45	0.62	2.61	11	37	0	0	0
0	1	47	1	0	0	1	2	751000	5.87564	1	17	1	2	0	0	0	1	26	17	0.88	4.5	1.02	1.1	6.78	13.7	148	0	751000	22	17	0.54							20	17	0.49	4.4		0.84	5.81	13.3	163	0	0	0
	1	45	2	0	0	1	2	3670000	6.56467	0	43	1	1	0	0	0	1	33	43	0.74	4.7	0.99	0.95	7.76	16	231	0	3670000	25	36	0.97							25	30	0.6	4.7	1.02	0.99	8.89	15.3	224	0	0	0
	1	45	2	0	0	1	7	716000	5.85491	1	45	1	1	0	0	0	1	40	45	0.37	4.4	0.93	0.87	7.38	15.8	229	0	716000	35	21	0.51							34	20	1.51	4.8	0.94	0.9	7.08	16.8	213	0	0	0
0	1	53	1	0	0	1	1	62000000	7.79239	0	44	1	1	0	0	0	1	49	44	0.79	3.9	1.06	0.98	7.78	14.5	176	0	62000000	74	60	0.43							40	32	0.57	4.3	0.95	0.88	5.93	14.8	171	0	0	0
	1	54	2	0	0	2	1	58000	4.76343	1	68	0	2	0	0	0	1	37	68	0.71	4.5	1.02	0.75	4.53	15.9	246	0	58000	34	36	1.13			0.78				34	37	0.92	4.3	1.01	0.84	5.06	15.6	206	0	0	0
	1	54	2	0	1	2	6	700000	5.8451	1	171	0	1	0	0	0	1	83	171	0.63	4.1	1.1	1.03	6.47	14.9	121	0	700000	34	75	0.79							20	30	0.66	4.5	1.07	1.06	6.58	15.9	132	0	0	0
0	1	42	1	0	0	2	1	12200	4.08636	1	57	0	1	0	0	0	1	30	57	0.57	4.4	0.97	0.69	6.33	14.5	298	0	12200	21	17	0.9																0	0	0
	1	43	2	0	0	2	2	2260000	6.35411	0	57	0	2	0	0	0	1	48	57	0.49	4.8	0.87	0.54	11.56	16.6	207	0	2260000	27	16	0.36							34	12	0.43	4.8	0.91	0.61	10.48	16.6	195	0	0	0
	1	41	2	0	1	2	7	1440000	6.15836	0	63	0	2	0	0	0	1	57	57	0.5	4.2	0.91	1.08	6.1	13.6	189	0	1440000	21	17	0.34							27	26	1.01							0	0	0
0	1	46	1	0	1	3	1	369000	5.56703	1	75	0	1	1	0	0	1	112	75	0.42	4	1.1	0.78	6.15	12.5	197	0	369000	66	68	0.49																0	0	0
	1	46	2	1	0	1	3	58000	4.76343	1	39	1	2	0	0	0	1	34	39	0.42	4.2	1.12	0.68	4.75	11.8	174	0	58000	30	27	0.39							25	31	0.39	4.5	1.18	0.88	4.76	11.9	180	0	0	0
0	0	32	1	0	0	1	3	1810000	6.25768	0	48	1	2	0	0	0	1	43	48	0.56	3.6	0.93	0.65	10.98	11.6	283	0	1810000	18	8	0.34							22	16	0.44	3.8	0.97	0.7	9.01	11.6	301	0	0	0
	0	36	2	0	0	2	7	1940000	6.2878	0	121	0	2	0	0	0	1	68	121	0.78	3.9	1.03	0.69	5.07	13	143	0	1940000	21	13	1.01							19	10	0.38	4	0.97	0.69	6.09	12.5	158	0	0	0
	0	39	2	0	0	1	1	1010000	6.00432	0	34	1	1	0	0	0	1	27	34	0.53	4.5	1.07	0.64	3.46	10	244	0	1010000	23	16	0.39							20	14	0.3	4.2	1.04	0.57	4.63	9.6	9.2	0	0	0
0	1	48	1	1	0	2	1	77800	4.89098	1	71	0	2			1	2	50	71	0.25	4.5	1.04	0.87	10.07	12.7	175	0	77800	20	24	0.45																0	0	0
	1	47	2	0	0	2	7	7740000	6.88874	0	81	0	7	0	0	0	1	61	81	0.73	4.5	0.99	0.77	7.11	15.5	243	0	7740000	27	15	1.31							32	19	0.56	4.7	1.12		6.57	16.4	210	0	0	0
	1	48	2	0	0	1	2	68900	4.83822	1	46	1	1	0	0	0	1	31	46	0.46	4.4	0.98	0.74	7.9	12.6	339	0	68900	23	20	0.76							26	18	0.45	4.6	0.94	0.84	10.16	14.3	233	0	0	0
0	1	57	1	0	0	2	6	7940000	6.89982	0	99	0	2	0	0	0	1	95	99	0.37	4	0.96	0.79	5.95	12.8	231	0	7940000	22	10	0.49							24	8	0.54	4.3	0.95	0.86	7.32	14.1	170	0	0	0
0	1	56	2	0	0	2	1	7410000	6.86982	0	50	1	1	0	0	0	1	48	50	0.5	4.1	1.1	0.98	9.32	12.5	266	0	7410000	24	16	0.55	3.9	1.09	0.86	10.68	12	278	23	19	0.55	3.8	1.26	0.74	12.22	10.7	241	0	0	0
	1	56	2	0	0	1	7	8470000	6.92788	0	17	1	1	0	0	0	1	24	17	0.59	4.6	0.96	0.96	4.98	15.3	265	0	8470000	26	27	0.79							23	20	0.55	4.7	0.99	0.8	5.3	14.9	251	0	0	0
0	1	58	1	0	0	2	6	12600000	7.10037	0	126	0	5	0	0	0	1	172	126	2.03	3.6	1.15	0.72	4.38	13.6	72	0	12600000	42	27	1.27							45	23	1.15	3.7	1.09	0.71	4.54	13.3	80	0	0	0
	1	59	2	0	0	2	1	66400	4.82217	1	80	0	1	0	0	0	1	60	80	0.56	4.5	1.03	0.9	4.84	14	208	0	66400	45	43	0.9							39	43	0.57	4.5	0.92	0.91	4.98	13.7	206	0	0	0
0	1	50	1	1	1	1	1	88000	4.94448	1	67	0	2	0	0	0	1	32	39	0.53	4.3	1.02	0.54	6.88	12.2	278	0	88000	25	34	0.35																0	0	0
	1	54	2	0	0	2	2	10600000	7.02531	0	73	0	2	0	0	0	1	23	73	0.4	3.9	0.86	0.91	6.84	14.6	303	0	10600000	28	56	1.32							17	25	0.56	4.1	0.86	0.75	5.12	14.4	278	0	0	0
	1	54	2	0	1	1	2	5910000	6.77159	0	28	1	3	0	0	0	1	30	28	1.1	4.1	0.99	0.88	6.8	15.1	239	0	5910000	21	19	0.48							22	15	0.82	4.2	1.01	1.08	7.4	14.2	227	0	0	0
0	1	60	1	0	0	2	2	80700	4.90687	1	69	0	1	0	0	0	1	35	69	0.36	4.4	1.02	0.74	6.23	15.5	145	0	80700	29	37	0.46							22	19	0.57	4.6	1.09	0.72	8.25	15.9	191	0	0	0
	1	50	2	0	0	2	7	1360000	6.13354	0	246	0	1	0	0	0	1	167	246	0.75	4	1	1.15	4.18	15.9	123	0	1360000	37	39	0.77							33	29	1.37	4.6	1.05	0.91	4.72	16.2	134	0	0	0
	1	54	2	0	0	1	2	49000	4.6902	1	48	1	2	0	0	0	1	36	48	0.51	4.5	1.05	3.82	7.16	16.4	172	0	49000	25	19	0.6							26	26	0.95	4.4	1.05	2.66	7.9	15.2	186	0	0	0
0	1	51	1	0	0	2	2	47500	4.67669	1	53	1	1	0	0	0	1	55	53	0.63	4.1	0.99	1.12	6.9	13.5	193	0	47500	26	21	1.19							29	20	0.37	4	1.14	1.13	7.22	12.3	199	0	0	0
	1	50	2	0	0	2	6	86200	4.93551	1	134	0	2	0	0	0	1	47	134	0.8	4.1	1.05	0.87	5.24	14.9	216	0	86200	28	50	1.08							24	32	0.99	4.3	1.02	0.9	6.44	15.3	251	0	0	0
0	1	50	2	0	0	2	7	530000	5.72428	1	192	0	1	0	0	0	0	143	192	1.11	3.9	1.12	0.78	6.06	14.6	118	0	530000	59	58	1.55							55	52	0.9	3.9	1.09	0.78	4.17	15.2	104	0	0	0
0	1	60	1	0	0	1	6	4540000	6.65706	0	17	1	2	0	0	0	1	16	17	0.39	4	0.99	12.29	5.34	10.3	177	0	4540000	19	12	0.68							16	10	0.5	4.2	0.95	7.85	4.13	1105	166	0	0	0
	1	60	2	1	0	2	6	2740000	6.43775	0	121	0	1	0	0	0	1	56	121	0.77	4.5	1.03	0.93	6.32	16.2	238	0	2740000	23	27	0.64							21	22	0.6	4.1	0.99	0.93	6.31	15.3	244	0	0	0
	1	60	2	0	0	2	7	1040000	6.01703	0	167	0	2	0	0	0	1	74	167	0.42	4.3	1.02	1.11	6.69	16.2	242	0	1040000	27	37	0.42							26	30	0.27	4.3	0.96	0.85	6.6	15.5	263	0	0	0
0	1	57	1	0	0	1	1	1810000	6.25768	0	25	1	1	0	0	0	1	26	25	0.66	4.7	1.09	0.89	5.46	14.8	253	0	1810000	19	9	0.6							19	12	0.61	4.7	1.07	1.13	5.88	15.3	278	0	0	0
0	1	48	1	0	0	2	3	3250000	6.51188	0	146	0	1	0	0	0	1	64	146	0.44	4.4	0.96	0.9	8.42	13.5	171	0	3250000	62	63	0.38																0	0	0
0	1	45	1	0	1	2	3	13600000	7.13354	0	133	0	2	0	0	0	1	112	133	0.76	4.7	1.02	0.62	10.19	12.2	289	0	13600000	23	15	0.41							20	15	0.65	4.1	1.09	0.67	5.16	10.2	221	0	0	0
0	1	58	2	0	1	1	2	649000	5.81224	1	24	1	2	0	0	0	1	30	24	0.46	3.7	1.22	8.81	2.69	10.9	44	1	649000	58	43	0.78							24	20	0.23	4.3	0.98	8.95	7.14	12.1	83	1	1	0
	1	57	2	0	0	2	2	944000	5.97497	0	63	0	2	0	0	0	1	42	63	1.19	4.4	0.93	1.15	5.55	15.7	177	0	944000	24	28	1.24							25	29	1.11	4.4	0.92	1.18	5.47	15.5	176	0	0	0
	1	44	2	0	1	1	6	12600000	7.10037	0	15	1	1	0	0	0	1	26	15	0.91	4.2	0.99	1.18	8.55	14.8	280	0	12600000	26	13	0.76							23	10	0.44	4.3	0.92	1.31	8.3	15.1	277	0	0	0
	1	42	2	0	1	1	2	3410000	6.53275	0	24	1	1	0	0	0	1	29	24	0.78	4.2	1.16	0.97	9.31	13.4	210	0	3410000	32	35	0.52							29	16	0.84	4.5	0.89	1.04	9.16	14.7	185	0	0	0
	1	45	2	0	1	2	2	4380000	6.64147	0	51	1	2	0	0	0	1	46	51	0.88	4.3	0.95	0.65	8.8	16.2	241	0	4380000	18	22	0.54							19	15	0.45	3.8	0.91	0.64	8.35	14.7	268	0	0	0
	1	44	2	0	0	2	2	974	2.98856	1	242	0	2	0	0	0	1	96	242	0.94	4.9	1.01	0.64	7.63	16.1	221	0	974	25	32	0.56							28	31	0.73	4.8	1.09	0.97	8.22	16.3	240	0	0	0
0	1	57	1	0	1	3	2	1780000	6.25042	0	39	1	11	1	0	0	1	79	39	1.89	3.4	1.05	0.79	3.99	11.5	95	0	1780000	32	22	1.72	4.3	1.19		4.22	13.1		45	28	1.92	4	1.21	0.77	6.08	12.7	86	0	0	0
	1	57	2	0	0	1	6	9750000	6.989	0	28	1	5	0	0	0	1	26	28	0.64	4.2	0.99	0.73	5.3	13.8	219	0	9750000	23	21	0.9				8.01	12.4	305	22	15	0.61	4.7	1.03	0.99	6.57	14.6	213	0	0	0
	1	56	2	0	1	3	6	25100	4.39967	1	40	1	2	0	0	0	1	40	36	0.76	4.5	1	4.92	5.51	11.1	151	0	25100	31	19	1.58					9.8		27	11	0.57	3.8	1.09	5.36	4.25	8.6	106	0	0	0
0	1	47	1	0	0	1	7	5810000	6.76418	0	14	1	12	0	0	0	1	26	32	0.63	4.5	0.9	0.99	8.68	16	3.9	1	580000	20	14	0.5			0.99	8.71	15.8	345	20	21	0.26	4.3	0.94	0.76	7.92	15.3	326	0	0	0
	0	47	2	0	0	1	7	3250000	6.51188	0	19	1	1	0	0	0	1	27	19	1.08	4.3	0.97	0.68	4.71	12.6	266	0	3250000	21	14	1.13							24	12	0.71	4.3	0.92	0.59	6.73	12.8	243	0	0	0
	1	48	2	1	1	3	1	14721912	7.16796	0	37	1	2	0	0	0	1	37	25	0.64	4.3	1.03	0.9	10.78	17.2	218	0	14721912	31	20	0.47							27	19	0.62	4.6	1.03	0.94	15.12	16.8	239	0	0	0
0	1	45	1	0	1	3	6	2100000	6.32222	0	94	0	1	0	0	0	1	94	80	0.36	3.9	0.99	0.77	6.12	12.1	140	0	2100000	67	48	0.52					14.8		65	45	0.43	3.7	1.1	0.91	5.89	13.8	137	0	0	0
	1	44	2	0	0	1	2	3050265	6.48434	0	40	1	3	0	0	0	1	40	43	0.08	4.4	1.05	0.94	6.7	14.1	146	0	3050265	35	40	0.4							33	35	1.13	4.6	1.02	0.98	6.4	14.4	170	0	0	0
	0	44	2	0	0	1	6	16900000	7.22789	0	26	1	1	0	0	0	1	24	26	0.58	4	1	0.65	5.02	14	301	0	16900000	19	9	0.66							16	11	0.57	4.2	1.02	0.76	7.47	13.7	318	0	0	0
0	1	60	1	1	1	3	6	469000	5.67117	1	45	1	5	0	0	0	1	44	45	0.77	3.6	1.02	0.74	6.66	128	130	0	469000	49	30	0.58			0.65		12.8	113	28	31	0.51	3.8	1.01	0.79	5.04	12.8	123	0	0	0
	1	55	2	0	0	1	2	13100000	7.11727	0	45	1	1	0	0	0	1	23	45	0.48	4.6	10	1.02	4.72	15.3	166	0	13100000	22	35	1.15			1.05	6.47	16	150	20	31	1.12	4.4	10.5	1.2	6.77	15.5	164	0	0	0
	1	55	2	1	1	3	2	3190000	6.50379	0	29	1	1	0	0	0	1	23	29	0.73	4.2	1.04	1.2	7.35	15.5	16.6	1	3190000	27	23	0.65							24	19	0.77	4.5	0.96	1.13	9.31	16.7	164	0	0	0
0	0	45	1	0	1	3	6	200000	5.30103	1	85	0	1	0	0	0	1	58	85	0.48	3.7	1.15	0.74	4.57	12.4	105	0	200000	18	18	0.43			0.55	4.37	12.9	127	30	29	0.36	3.5	1.02	0.71	5.85	12.6	122	0	0	0
	1	43	2	0	0	2	7	7710000	6.88705	0	80	0	6	0	0	0	1	80	72	1	4.6	0.97	0.9	6.77	15.1	167	0	7710000	24	16	1.11							23	15	0.67	4.9	0.95	0.93	5.57	15.5	196	0	0	0
	1	39	2	0	0	2	7	4260000	6.62941		70	0	1	0	0	0	1	42	70	0.92	4.4	1.02	0.86	8.6	15.8	188	0	4260000	22	23	0.36							30	40	0.79	4.9	1.12	1.13	11.79	16.6	198	0	0	0
	1	38	2	0	0	2	2	7210000	6.85794	0	50	1	2	0	0	0	1	30	50	0.9	4.7	0.99	0.94	6.79	16.2	220	0	7210000	19	18	0.45							21	24	0.67	4.7	1	1.03	5.74	15.3	230	0	0	0
	1	57	2	0	0	1	7	2830000	6.45179		33	1	2	0	0	0	1	24	33	0.5	4.5	0.92	104	9.03	14.6	346	0	2830000	21	13	0.53			0.84				21	15	0.38	4.4	0.95	77	7.32	13.4	251	0	0	0
sex: 0 (Female) 1 (Male)
Age: years
group：1 (Methadone user) 2 (non-methadone user)
HCV_80W：1 (<80W) 0 ( >80W)
ALT_55：1 (<55) 0 (>55)
DAA：1 (Harvoni) 2 (Mariret) 3 (Epclusa) 4 (Harvoni+RBV 1#) 5 (Harvoni+RBV 2#) 6 (Zepatier 2# ) 7 (Zepatier+RBV 2#) 8 (Epclusa+RBV 1#) 9 (Epclusa+RBV 2#) 10 (Zepatier+RBV 1#)
Treatment_success：1 (success) 2 (unknow) 0 (failure)
W0PLT_60W：1 (<60W) 2 (>60W)
Diarrhea： 0 (No) 1 (Yes)
Constipation： 0 (No) 1 (Yes)
Abd_Pain_bloating_gas： 0 (No) 1 (Yes)
Anorexia： 0 (No) 1 (Yes)
Nausea： 0 (No) 1 (Yes)
Vomiting： 0 (No) 1 (Yes)
Skin_rush： 0 (No) 1 (Yes)
Headache： 0 (No) 1 (Yes)
Dizziness： 0 (No) 1 (Yes)
Bad_taste： 0 (No) 1 (Yes)
Fatigue： 0 (No) 1 (Yes)
Depression： 0 (No) 1 (Yes)
[truncated: 9 more columns]

## Sheet: Codebook
sex: 0 (Female) 1 (Male)
Age: years
group：1 (Methadone user) 2 (non-methadone user)
HCV_80W：1 (<80W) 0 ( >80W)
ALT_55：1 (<55) 0 (>55)
DAA：1 (Harvoni) 2 (Mariret) 3 (Epclusa) 4 (Harvoni+RBV 1#) 5 (Harvoni+RBV 2#) 6 (Zepatier 2# ) 7 (Zepatier+RBV 2#) 8 (Epclusa+RBV 1#) 9 (Epclusa+RBV 2#) 10 (Zepatier+RBV 1#)
Treatment_success：1 (success) 2 (unknow) 0 (failure)
W0PLT_60W：1 (<60W) 2 (>60W)
Diarrhea： 0 (No) 1 (Yes)
Constipation： 0 (No) 1 (Yes)
Abd_Pain_bloating_gas： 0 (No) 1 (Yes)
Anorexia： 0 (No) 1 (Yes)
Nausea： 0 (No) 1 (Yes)
Vomiting： 0 (No) 1 (Yes)
Skin_rush： 0 (No) 1 (Yes)
Headache： 0 (No) 1 (Yes)
Dizziness： 0 (No) 1 (Yes)
Bad_taste： 0 (No) 1 (Yes)
Fatigue： 0 (No) 1 (Yes)
Depression： 0 (No) 1 (Yes)
